# Supplementary material for: A Comparison of Key Essential Nutrients in Commercial Plant-Based Pet Foods Sold in Canada to American and European Canine and Feline Dietary Recommendations
Source: Animals (Basel). 2021 Aug 9;11(8):2348. doi: 10.3390/ani11082348 (PMC8388700; doi:10.3390/ani11082348)
Supplement: Supplementary file 1 [file animals-11-02348-s001.zip]

Archive with 1 entries (1 files):
- animals-1297365-supplementary.pdf
